# Supplementary material for: Effects of Lactate Transport Inhibition by AZD3965 in Muscle-Invasive Urothelial Bladder Cancer
Source: Pharmaceutics. 2023 Nov 28;15(12):2688. doi: 10.3390/pharmaceutics15122688 (PMC10747642; doi:10.3390/pharmaceutics15122688)
Supplement: Supplementary file 1 [file pharmaceutics-15-02688-s001.zip]

Archive with 1 entries (1 files):
- pharmaceutics-2493807-supplementary.pdf
